# Supplementary material for: Preparation of Collagen/Hydroxyapatite Composites Using the Alternate Immersion Method and Evaluation of the Cranial Bone-Forming Capability of Composites Complexed with Acidic Gelatin and b-FGF
Source: Materials (Basel). 2022 Dec 9;15(24):8802. doi: 10.3390/ma15248802 (PMC9787395; doi:10.3390/ma15248802)
Supplement: Supplementary file 1 [file materials-15-08802-s001.zip]

Archive with 1 entries (1 files):
- materials-2067062-supplementary.pdf
